# Supplementary material for: Novel Insights into the Biological Activity of Croton lechleri Twigs Extracts and Advancements in Their Sustainable Recovery
Source: Molecules. 2024 Sep 2;29(17):4161. doi: 10.3390/molecules29174161 (PMC11397310; doi:10.3390/molecules29174161)
Supplement: Supplementary file 1 [file molecules-29-04161-s001.zip]

Archive with 1 entries (1 files):
- molecules-3134300-supplementary.pdf
